# Supplementary material for: A Cohort Study of Korean Radiation Workers: Baseline Characteristics of Participants
Source: Int J Environ Res Public Health. 2020 Mar 30;17(7):2328. doi: 10.3390/ijerph17072328 (PMC7177891; doi:10.3390/ijerph17072328)
Supplement: Supplementary file 1 [file ijerph-17-02328-s001.zip]

Archive with 1 entries (1 files):
- ijerph-736979-supplementary.pdf
